# Supplementary material for: Deciphering complexity in Pd–catalyzed cross-couplings
Source: Nat Commun. 2024 May 10;15:3968. doi: 10.1038/s41467-024-47939-5 (PMC11087562; doi:10.1038/s41467-024-47939-5)
Supplement: Supplementary file 3 — Source Data [file 41467_2024_47939_MOESM3_ESM.csv]

80C time/ s	80C Abs/ au	20C time/ s	20C Abs/ au		IR in operando reaction monitoring spectroscopic data
-29.54	1
0	0.8333
29.972	0.78361
59.934	0.74953	-38.984	0.18098
90.572	0.77463	-9.012	0.09766
121.109	0.74077	0	0.10753
150.534	0.74463	20.954	0.13049
185.351	0.75388	50.945	0.0112
211.813	0.76909	80.913	0.17222
242.228	0.69585	110.902	0.2996
271.524	0.73444	140.875	0.38895
302.056	0.66046	171.293	0.45713
336.064	0.7161	201.28	0.69846
361.571	0.72009	231.245	0.7553
391.888	0.67341	261.22	0.82983
424.506	0.66518	291.195	0.83001
451.787	0.66206	321.172	0.8338
484.397	0.6689	351.161	0.85445
512.358	0.65003	381.125	0.91731
541.864	0.63695	411.115	0.87661
571.843	0.64854	441.078	1.01609
601.834	0.63768	471.057	0.99887
633.454	0.6167	501.032	0.98925
662.638	0.62438	531.023	1.01031
696.017	0.62562	560.989	0.99576
724.606	0.61533	590.974	1.02398
762.445	0.60123	621.399	0.98918
790.913	0.58687	651.36	0.938
818.216	0.54545	681.339	0.99934
851.484	0.56644	711.316	1.03015
878.329	0.58192	741.295	1
917.511	0.5539	771.275	0.96708
945.34	0.54285	801.258	0.94509
975.718	0.54447	831.241	1.01889
1003.027	0.53349	861.207	0.88167
1033.442	0.55895	891.187	0.97543
1063.77	0.50985	921.163	0.94434
1099.893	0.53384	951.14	0.94866
1125.393	0.51036	981.118	0.86895
1156.477	0.51674	1011.107	0.91938
1191.17	0.51438	1041.531	0.90645
1216.998	0.50284	1071.495	0.8745
1248.301	0.51458	1101.487	0.92852
1277.924	0.49242	1131.454	0.87926
1314.595	0.5128	1161.436	0.83512
1340.423	0.47834	1191.406	0.87433
1370.407	0.46038	1221.389	0.89797
1404.978	0.48389	1251.367	0.83263
1431.138	0.44997	1281.345	0.80335
1468.262	0.43864	1311.322	0.79076
1497.077	0.40604	1341.286	0.81304
1523.923	0.45435	1371.264	0.79261
1555.878	0.42715	1401.257	0.80685
1591.325	0.40958	1431.231	0.74756
1617.81	0.41472	1461.212	0.79117
1651.185	0.40682	1491.632	0.7569
1679.75	0.397	1521.609	0.8154
1709.35	0.38833	1551.585	0.76171
1737.43	0.40181	1581.569	0.81136
1769.635	0.36391	1611.543	0.74929
1822.629	0.42102	1641.526	0.69427
1848.466	0.38434	1671.506	0.75812
1879.764	0.407	1701.468	0.72059
1910.37	0.38023	1731.462	0.74869
1939.197	0.36707	1761.439	0.74523
1968.31	0.37269	1791.412	0.72314
2000.27	0.38114	1821.397	0.67173
2033.725	0.37109	1851.374	0.70438
2060.549	0.35183	1881.354	0.6957
2091.276	0.35808	1911.329	0.74037
2121.112	0.36304	1941.314	0.66908
2152.606	0.34539	1971.736	0.70008
2179.461	0.33286	2001.719	0.6609
2209.414	0.33083	2031.693	0.71055
2241.385	0.30505	2061.669	0.62789
2270.893	0.33715	2091.65	0.66219
2300.533	0.31326	2121.629	0.65273
2333.235	0.35642	2151.599	0.66609
2359.633	0.28281	2181.584	0.59965
2390.95	0.28319	2211.559	0.60596
2419.571	0.28624	2241.542	0.64099
2449.544	0.30731	2271.522	0.68147
2479.875	0.29273	2301.498	0.62032
2513.037	0.28496	2331.481	0.57695
2543.063	0.2578	2361.461	0.57178
2569.45	0.25709	2391.436	0.63841
2600.434	0.23679	2421.864	0.59642
2630.505	0.23736	2451.848	0.63462
2659.593	0.2691	2481.823	0.56265
2696.174	0.27023	2511.801	0.59331
2721.677	0.2306	2541.777	0.58581
2755.051	0.27678	2571.763	0.61052
2790.499	0.23553	2601.737	0.58117
2815.99	0.25662	2631.716	0.57525
2848.083	0.22745	2661.691	0.52711
2876.269	0.28722	2691.664	0.52846
2908.233	0.22482	2721.647	0.50969
2939.051	0.22124	2751.63	0.56905
2967.995	0.22031	2781.602	0.49997
2996.501	0.22972	2811.579	0.58991
3026.023	0.19224	2841.567	0.52666
3056.454	0.21872	2871.535	0.50468
3091.398	0.20601	2901.973	0.49382
3116.905	0.20955	2931.949	0.48275
3147.338	0.22277	2961.93	0.44648
3179.295	0.17252	2991.907	0.51661
3207.379	0.19205	3021.877	0.44282
3244.267	0.19772	3051.851	0.52069
3269.779	0.19031	3081.847	0.41496
3301.849	0.20993	3111.813	0.5034
3330.372	0.21083	3141.793	0.46421
3360.568	0.18021	3171.783	0.46173
3394.386	0.18889	3201.768	0.40249
3421.846	0.18859	3231.751	0.497
3450.717	0.16491	3261.731	0.4039
3480.925	0.1626	3291.711	0.48159
3512.323	0.16288	3321.691	0.42865
3540.395	0.2007	3351.671	0.48631
3571.026	0.17952	3382.095	0.44789
3600.45	0.16943	3412.074	0.39057
3631.639	0.16773	3442.064	0.4023
3661.589	0.17316	3472.043	0.36842
3691.221	0.1688	3502.024	0.43985
3721.297	0.15756	3532.002	0.42156
3750.713	0.17664	3561.982	0.34831
3780.249	0.11069	3591.961	0.43268
3810.224	0.14417	3621.941	0.37784
3844.485	0.11615	3651.92	0.38315
3873.062	0.1165	3681.899	0.40379
3900.372	0.12199	3711.879	0.35505
3931.035	0.13131	3741.859	0.33668
3960.441	0.13694	3771.846	0.34492
3991.749	0.11974	3801.824	0.35797
4021.374	0.10464	3831.804	0.32214
4051.093	0.10559	3861.785	0.37937
4080.183	0.12448	3892.209	0.35552
4110.162	0.11157	3922.185	0.3132
4143.767	0.09923	3952.167	0.37897
4171.814	0.12553	3982.146	0.30369
4208.364	0.11557	4012.122	0.35177
4234.527	0.09933	4042.108	0.30974
4264.718	0.11314	4072.084	0.33718
4294.581	0.11141	4102.056	0.30152
4324.118	0.08976	4132.034	0.25224
4354.101	0.09238	4162.026	0.35587
4384.411	0.11436	4192.01	0.27996
4414.935	0.09554	4221.991	0.27074
4444.68	0.08803	4251.969	0.28957
4475.533	0.08418	4281.948	0.31791
4504.174	0.08793	4311.924	0.24923
4534.155	0.13419	4341.909	0.29753
4567.764	0.0852	4371.886	0.25114
4595.151	0.06925	4402.314	0.25756
4625.559	0.10025	4432.292	0.25207
4655.185	0.09418	4462.269	0.26915
4685.263	0.0901	4492.243	0.23489
4715.01	0.10592	4522.221	0.23537
4748.385	0.08772	4552.206	0.22775
4775.984	0.0533	4582.171	0.24867
4804.508	0.05567	4612.153	0.29107
4834.045	0.09192	4642.134	0.17484
4864.027	0.08559	4672.113	0.26776
4894.01	0.04864	4702.09	0.22374
4924.334	0.07624	4732.071	0.24351
4959.279	0.08774	4762.064	0.19064
4988.074	0.08512	4792.034	0.26237
5014.921	0.07575	4822.026	0.29655
5045.235	0.059	4852.008	0.21382
5076.2	0.06567	4882.433	0.19639
5104.842	0.05846	4912.414	0.22429
5134.82	0.06765	4942.393	0.25397
5165.218	0.0523	4972.362	0.22959
5199.185	0.08004	5002.355	0.24631
5226.448	0.05295	5032.336	0.2345
5255.083	0.04711	5062.319	0.21984
5286.064	0.03261	5092.296	0.20771
5318.441	0.0796	5122.274	0.22424
5346.603	0.03764	5152.256	0.19098
5377.56	0.05179	5182.235	0.18647
5405.287	0.0635	5212.218	0.17336
5435.242	0.06672	5242.202	0.17452
5495.781	0.0645	5272.186	0.22136
5528.283	0.05196	5302.168	0.14598
5555.146	0.0621	5332.153	0.17688
5587.735	0.00983	5362.58	0.17946
5615.379	0.04301	5392.56	0.14987
5648.659	0.06937	5422.541	0.17474
5677.995	0.03079	5452.518	0.17533
5710.592	0.02162	5482.505	0.19058
5737.752	0.04473	5512.487	0.26641
5766.383	0.03544	5542.471	0.18329
5797.34	0.03716	5572.452	0.1591
5826.751	0.0183	5602.429	0.16286
5856.301	0.04115	5632.411	0.1785
5886.946	0.0157	5662.391	0.18869
5916.806	0.03915	5692.377	0.05122
5947.662	0.01255	5722.351	0.18013
5976.272	0.02655	5752.335	0.18597
6006.603	0.01412	5782.311	0.1401
6047.474	0.02826	5812.295	0.14276
6073.302	0.00356	5842.725	0.13657
6104.603	0.01248	5872.709	0.1309
6133.902	0.0079	5902.679	0.14197
6166.281	0.02943	5932.656	0.14528
6219.515	0.02894	5962.626	0.0772
6248.643	0.01672	5992.618	0.1091
6276	0.02723	6022.599	0.11159
6305.113	0.03066	6052.574	0.15262
6337.413	-0.00499	6082.552	0.10469
6365.153	0.00345	6112.534	0.17176
6395.792	0.00469	6142.52	0.06086
6425.314	-0.00217	6172.494	0.1237
6455.637	0.01359	6202.469	0.17612
6485.824	0.01174	6232.458	0.14342
6515.681	0.01603	6262.442	0.11305
6546.207	0.01157	6292.422	0.10395
6575.623	0.01308	6322.404	0.13751
6605.491	0.01753	6352.832	0.087
6637.449	0.03109	6382.812	0.06962
6666.184	0.0238	6412.79	0.10893
6695.265	0.01531	6442.772	0.08828
6731.478	0.01713	6472.747	0.14009
6761.3	0.02067	6502.729	0.06863
6788.569	0.00672	6532.706	0.13964
6818.519	0.01887	6562.687	0.09191
6848.157	0.00244	6592.667	0.05411
6877.888	0.0127	6622.641	0.18647
6907.765	-0.00457	6652.612	0.13859
6937.952	-0.01165	6682.611	0.09093
6967.367	-0.01553	6712.589	0.15911
6997.676	-0.0239	6742.57	0.05769
7034.794	-0.00328	6772.551	0.10758
7060.956	-0.01614	6802.532	0.10814
7090.478	0.00886	6832.954	0.06587
7123.11	0.02628	6862.934	0.09699
7152.687	-0.00997	6892.914	0.11764
7187.042	0.0022	6922.893	0.10981
7212.875	-0.00209	6952.876	0.07766
7244.177	-0.01214	6982.856	0.09116
7273.46	0.0115	7012.835	0.06514
7305.191	-0.00762	7042.817	0.12014
7336.561	-0.00508	7072.796	0.09939
7363.598	-0.01169	7102.775	0.08137
7394.68	0.00518	7132.761	0.05826
7431.761	0.03362	7162.741	0.11948
7457.59	0.01126	7192.713	0.12172
7490.219	-0.02075	7222.702	0.10663
7517.842	0.01047	7252.688	0.07838
7549.022	0.01914	7282.664	0.0958
7580.956	-0.00512	7313.089	0.05698
7610.651	-0.01196	7343.065	0.08532
7646.072	-0.02213	7373.048	0.06148
7674.863	0.01243	7403.029	0.07122
7709.614	0.0224	7433.01	0.04972
7735.123	-0.00372	7462.991	0.03372
7768.514	0.00233	7492.969	0.09643
7795.691	0.01078	7523.272	0.04345
7825.558	0.00604	7552.8	0.03889
7857.512	0.01449	7582.786	0.05991
7885.913	0.00285	7612.767	0.02275
7916.436	0.04044	7643.185	0.03065
7945.523	-0.0235	7673.167	0.02848
7978.147	-0.00317	7703.15	0.0275
8009.717	0.02337	7733.128	0.02492
8043.791	0.00901	7763.107	0.01328
8070.286	0.01059	7793.087	0.00951
8100.347	0.00116	7823.066	0.03422
8129.764	-0.00659	7853.036	0.01648
		7883.024	0.12125
		7913.001	0.03792
		7942.98	0.03917
		7972.959	-0.00755
		8002.927	0.04407
		8032.921	0.04403
		8062.9	0.02314
